# Supplementary material for: Bifunctional Azido(thio)ureas from an O-Protected 2-Amino-2-deoxy-d-glucopyranose: Synthesis and Structural Analyses
Source: Molecules. 2024 Nov 30;29(23):5687. doi: 10.3390/molecules29235687 (PMC11643871; doi:10.3390/molecules29235687)
Supplement: Supplementary file 1 [file molecules-29-05687-s001.zip]

Archive with 1 entries (1 files):
- molecules-3335596-supplementary.pdf
